# Supplementary material for: Predictive Value of HAS-BLED Score Regarding Bleeding Events and Graft Survival following Renal Transplantation
Source: J Clin Med. 2022 Jul 12;11(14):4025. doi: 10.3390/jcm11144025 (PMC9319563; doi:10.3390/jcm11144025)
Supplement: Supplementary file 1 [file jcm-11-04025-s001.zip]

Archive with 1 entries (1 files):
- jcm-1742270-supplementary.pdf
